# Supplementary material for: Molecular Phylogenetic Relationships and Unveiling Novel Genetic Diversity among Slow and Pygmy Lorises, including Resurrection of Xanthonycticebus intermedius
Source: Genes (Basel). 2023 Mar 3;14(3):643. doi: 10.3390/genes14030643 (PMC10048081; doi:10.3390/genes14030643)
Supplement: Supplementary file 1 [file genes-14-00643-s001.zip]

Archive with 11 entries (11 files):
- Figure S1. ND4Tree.pdf
- Figure S2. CytbTree.pdf
- Figure S3. COITree.pdf
- Figure S4. DloopTree.pdf
- Figure S5. BEAST.pdf
- Figure S6. Allsamples_ML_tree.pdf
- Figure S7. PCA34.png
- Table S1.pdf
- Table S2.pdf
- Table S3.pdf
- Table S4.pdf
